# Supplementary material for: Genetic Variations in the TP53 Pathway in Native Americans Strongly Suggest Adaptation to the High Altitudes of the Andes
Source: PLoS One. 2015 Sep 18;10(9):e0137823. doi: 10.1371/journal.pone.0137823 (PMC4575214; doi:10.1371/journal.pone.0137823)
Supplement: S2 File — In this database, we found individual genotypes of all polymorphisms discussed in the study. (XLSX) [file pone.0137823.s003.xlsx]

## Sheet: Plan1
S2 File. Individual Genotype Database
LIF					TP53					MDM4					MDM2					HAUSP/USP7
rs929271					rs1042522					rs1563828					rs2279744					rs1529916
chromosome 22					chromosome 17					chromosome 1					chromosome 12					chromosome 16
Chr position 28968226					Chr position 7520197					Chr position: 202783200					Chr Position 67488847					Chr position: 8898691
Aymaras	TT	GG	GT		Aymaras	GG	CC	CG		Aymaras	AA	GG	AG		Aymaras	TT	GG	TG		Aymaras	GG	AA	GA
BOA 158	1				BOA 158	1				BOA 158		1			BOA 158	1				BOA 158	1
BOA 161	1				BOA 161			1		BOA 161			1		BOA 161	1				BOA 161	1
BOA 174	1				BOA 174			1		BOA 169	1				BOA 169			1		BOA 169	1
BOA 175	1				BOA 175	1				BOA 174		1			BOA 174	1				BOA 174	1
BOA 185	1				BOA 185			1		BOA 175		1			BOA 175			1		BOA 175			1
BOA 204	1				BOA 204	1				BOA 185			1		BOA 185	1				BOA 185	1
BOA 239	1				BOA 239		1			BOA 204			1		BOA 204	1				BOA 204	1
BOA 241			1		BOA 241	1				BOA 239	1				BOA 239			1		BOA 239	1
BOA 243	1				BOA 243	1				BOA 241	1				BOA 241			1		BOA 241	1
BOA 250			1		BOA 250	1				BOA 243	1				BOA 243	1				BOA 243			1
BOA 259	1				BOA 259	1				BOA 259		1			BOA 259	1				BOA 250	1
BOA 267	1				BOA 267	1				BOA 267			1		BOA 267	1				BOA 259			1
BOA 269	1				BOA 269	1				BOA 269	1				BOA 269	1				BOA 267	1
BOA 271			1		BOA 271	1				BOA 271			1		BOA 271			1		BOA 269	1
BOA 277			1		BOA 277	1				BOA 277			1		BOA 277			1		BOA 271			1
BOA 292	1				BOA 292		1			BOA 292		1			BOA 292			1		BOA 277	1
BOA 314	1				Total	11	2	3		Total	5	5	6		BOA 314	1				BOA 292	1
Total	13	0	4												Total	10	0	7		BOA 314			1
					Frec G	0.78														Total	13	0	5
Quechuas	TT	GG	TG		Quechuas	GG	CC	CG		Quechuas	AA	GG	AG		Quechuas	TT	GG	TG		Quechuas	GG	AA	GA
BOQ 516		1			BOQ 513	1				BOQ 516			1		BOQ 513			1		BOQ 513		1
BOQ 523	1				BOQ 516	1				BOQ 523			1		BOQ 516	1				BOQ 516	1
BOQ 529	1				BOQ 523		1			BOQ 529	1				BOQ 523	1				BOQ 523	1
BOQ 537			1		BOQ 529	1				BOQ 537			1		BOQ 529	1				BOQ 529	1
BOQ 555		1			BOQ 555		1			BOQ 555		1			BOQ 537	1				BOQ 537	1
BOQ 586	1				BOQ 586		1			BOQ 586	1				BOQ 555			1		BOQ 555			1
BOQ 602		1			BOQ 602	1				BOQ 602	1				BOQ 586			1		BOQ 586	1
BOQ 607	1				BOQ 607		1			BOQ 607		1			BOQ 602	1				BOQ 602			1
BOQ 624	1				BOQ 624	1				BOQ 624		1			BOQ 607	1				BOQ 607	1
BOQ 639	1				BOQ 639	1				BOQ 639		1			BOQ 624	1				BOQ 624			1
BOQ 643		1			BOQ 643	1				BOQ 643			1		BOQ 639			1		BOQ 639			1
BOQ 672	1				BOQ 672		1			BOQ 672		1			BOQ 643	1				BOQ 643	1
BOQ 693			1		BOQ 686	1				BOQ 686		1			BOQ 672	1				BOQ 672			1
BOQ 702	1				BOQ 693			1		BOQ 693		1			BOQ 686	1				BOQ 686			1
BOQ 723		1			BOQ 702		1			BOQ 702			1		BOQ 693			1		BOQ 693	1
Total	8	5	2		BOQ 723		1			BOQ 723		1			BOQ 702			1		BOQ 702	1
					Total	8	7	1		Total	3	8	5		BOQ 723			1		BOQ 723	1
															Total	10	0	7		Total	10	1	6
Ñandeva	TT	GG	TG		Ñandeva	GG	CC	CG		Ñandeva	AA	GG	AG		Ñandeva	TT	GG	TG		Ñandeva	GG	AA	GA
G. Ñandeva 5		1			G. Ñandeva 5	1				G. Ñandeva 5			1		G. Ñandeva 5		1			G. Ñandeva 5	1
G. Ñandeva 6		1			G. Ñandeva 6	1				G. Ñandeva 6		1			G. Ñandeva 6			1		G. Ñandeva 6			1
G. Ñandeva 20		1			G. Ñandeva 20	1				G. Ñandeva 20		1			G. Ñandeva 20	1				G. Ñandeva 20		1
G. Ñandeva 22		1			G. Ñandeva 22	1				G. Ñandeva 22		1			G. Ñandeva 22	1				G. Ñandeva 22			1
G. Ñandeva 24			1		G. Ñandeva 24	1				G. Ñandeva 24		1			G. Ñandeva 24			1		G. Ñandeva 24			1
G. Ñandeva 28			1		G. Ñandeva 28	1				G. Ñandeva 28		1			G. Ñandeva 28	1				G. Ñandeva 28			1
G. Ñandeva 29			1		G. Ñandeva 405	1				G. Ñandeva 29			1		G. Ñandeva 405			1
G. Ñandeva 405			1		G. Ñandeva 825	1				G. Ñandeva 405		1			G. Ñandeva 825			1		G. Ñandeva 405		1
G. Ñandeva 825	1				G. Ñandeva 829	1				G. Ñandeva 825			1		G. Ñandeva 829			1		G. Ñandeva 825		1
G. Ñandeva 829			1		G. Ñandeva 835	1				G. Ñandeva 829			1		G. Ñandeva 835	1				G. Ñandeva 829		1
G. Ñandeva 835			1		G. Ñandeva 837	1				G. Ñandeva 835			1		G. Ñandeva 837			1		G. Ñandeva 835			1
G. Ñandeva 837			1		G. Ñandeva 841			1		G. Ñandeva 837	1				G. Ñandeva 841			1		G. Ñandeva 837		1
G. Ñandeva 841			1		G. Ñandeva 844			1		G. Ñandeva 841			1		G. Ñandeva 844	1				G. Ñandeva 841	1
G. Ñandeva 844			1		G. Ñandeva 845		1			G. Ñandeva 844			1		G. Ñandeva 845			1		G. Ñandeva 844			1
G. Ñandeva 852		1			G. Ñandeva 852	1				G. Ñandeva 845		1			G. Ñandeva 852	1				G. Ñandeva 845	1
Total	1	5	9		Total	12	1	2		G. Ñandeva 852		1			Total	6	1	8		G. Ñandeva 852			1
										Total	1	8	7							Total	3	5	7
Kaiowa	TT	GG	TG		Kaiowa	GG	CC	CG		Kaiowa	AA	GG	AG		Kaiowa	TT	GG	TG		Kaiowa	GG	AA	GA
G. Kaiowa 203	1				G. Kaiowa 203	1				G. Kaiowa 203			1		G. Kaiowa 203			1		G. Kaiowa 203			1
G. Kaiowa 205			1		G. Kaiowa 205	1				G. Kaiowa 205		1			G. Kaiowa 205	1				G. Kaiowa 205			1
G. Kaiowa 220		1			G. Kaiowa 220	1				G. Kaiowa 220		1			G. Kaiowa 220	1				G. Kaiowa 220		1
G. Kaiowa 223	1				G. Kaiowa 223	1				G. Kaiowa 223			1		G. Kaiowa 223	1				G. Kaiowa 223	1
G. Kaiowa 224			1		G. Kaiowa 224	1				G. Kaiowa 224		1			G. Kaiowa 224	1				G. Kaiowa 224			1
G. Kaiowa 229			1		G. Kaiowa 229	1				G. Kaiowa 229			1		G. Kaiowa 229	1				G. Kaiowa 229			1
G. Kaiowa 230	1				G. Kaiowa 230	1				G. Kaiowa 230			1		G. Kaiowa 230	1				G. Kaiowa 230	1
G. Kaiowa 603		1			G. Kaiowa 603			1		G. Kaiowa 603		1			G. Kaiowa 603			1		G. Kaiowa 603	1
G. Kaiowa 608			1		G. Kaiowa 608	1				G. Kaiowa 608		1			G. Kaiowa 608	1				G. Kaiowa 608	1
G. Kaiowa 626		1			G. Kaiowa 626	1				G. Kaiowa 626	1				G. Kaiowa 626	1				G. Kaiowa 626	1
G. Kaiowa 634		1			G. Kaiowa 634	1				G. Kaiowa 634			1		G. Kaiowa 634	1				G. Kaiowa 634			1
G. Kaiowa 644		1			G. Kaiowa 644			1		G. Kaiowa 644			1		G. Kaiowa 644	1				G. Kaiowa 644		1
G. Kaiowa 645		1			G. Kaiowa 645	1				G. Kaiowa 645			1		G. Kaiowa 645	1				G. Kaiowa 645		1
G. Kaiowa 648	1				G. Kaiowa 648	1				G. Kaiowa 648			1		G. Kaiowa 648	1				G. Kaiowa 648	1
G. Kaiowa 650			1		G. Kaiowa 650	1				G. Kaiowa 650			1		G. Kaiowa 650	1				G. Kaiowa 650	1
G. Kaiowa 646			1		G. Kaiowa 646	1				G. Kaiowa 646		1			G. Kaiowa 646	1				G. Kaiowa 646	1
Total	4	6	6		Total	14	0	2		Total	1	6	9		Total	14	0	2		Total	8	3	5
UROS	TT	GG	GT		UROS	CC	GG	CG		UROS	AA	GG	AG		UROS	TT	GG	TG		UROS	GG	AA	AG
U1	1				U1		1			U1		1			U1	1				U1	1
U2	1				U2		1			U2		1			U2	1				U2	1
U3			1		U3		1			U3			1		U3	1				U3	1
U4	1				U4		1			U4		1			U4	1				U4	1
U5	1				U5		1			U5		1			U5	1				U5	1
U8		1			U8		1			U8		1			U8	1				U8	1
U10			1		U10		1			U10			1		U10		1			U10	1
U13	1				U13		1			U13			1		U13	1				U13	1
U19	1				U19		1			U19			1		U19		1			U19	1
U21			1		U21		1			U21		1			U21	1				U21	1
U24		1			U24		1			U24		1			U24		1			U24			1
U26		1			U26		1			U26		1			U26	1				U26	1
U6			1		U6			1		U6			1		U6	1				U6			1
U7			1		U7		1			U7		1			U7		1			U7	1
U9	1				U9		1			U9		1			U9	1				U9	1
U12	1				U12			1		U12		1			U12	1				U12	1
U14	1				U14		1			U14			1		U14	1				U14	1
U15	1				U15		1			U15		1			U15	1				U15	1
U22	1				U22			1		U22		1			U22	1				U22	1
U23	1				U23		1			U23		1			U23	1				U23	1
U25	1				U25		1			U25		1			U25	1				U25	1
U28			1		U28		1			U28			1		U28					U28	1
Total	13	3	6		Total		19	3		Total		15	7		Total	17	4	1		Total	20		2
ANAPIA	TT	GG	GT		ANAPIA	CC	GG	CG		ANAPIA	AA	GG	AG		ANAPIA	TT	GG	TG		ANAPIA	GG	AA	AG
Ap3	1				Ap3		1			Ap3		1			Ap3	1				Ap3	1
Ap5			1		Ap5			1		Ap5	1				Ap5	1				Ap5	1
Ap7			1		Ap7		1			Ap7		1			Ap7		1			Ap7			1
Ap18			1		Ap18			1		Ap18	1				Ap18	1				Ap18			1
Ap20			1		Ap20			1		Ap20			1		Ap20	1				Ap20	1
Ap24	1				Ap24		1			Ap24			1		Ap24	1				Ap24	1
Ap26		1			Ap26		1			Ap26	1				Ap26	1				Ap26	1
Ap1		1			Ap1		1			Ap1	1				Ap1	1				Ap1	1
Ap11			1		Ap11		1			Ap11		1			Ap11	1				Ap11	1
Ap12		1			Ap12			1		Ap12		1			Ap12	1				Ap12		1
Ap13	1				Ap13		1			Ap13	1				Ap13	1				Ap13			1
Ap14		1			Ap14		1			Ap14		1			Ap14	1				Ap14		1
Ap19	1				Ap19			1		Ap19		1			Ap19	1				Ap19	1
Ap21			1		Ap21			1		Ap21		1			Ap21		1			Ap21		1
Ap23	1				Ap23			1		Ap23			1		Ap23	1				Ap23	1
Total	5	4	6		Total		8	7		Total	5	7	3		Total	13	2			Total	9	3	3
AMANTANI	TT	GG	GT		AMANTANI	CC	GG	CG		AMANTANI	AA	GG	AG		AMANTANI	TT	GG	GT		AMANTANI	GG	AA	AG
Am1			1		Am1			1		Am1			1		Am1	1				Am1	1
Am2			1		Am2		1			Am2			1		Am2	1				Am2		1
Am3			1		Am3			1		Am3			1		Am3		1			Am3			1
Am5		1			Am5			1		Am5		1			Am5	1				Am5			1
Am6			1		Am6		1			Am6	1				Am6	1				Am6			1
Am9	1				Am9		1			Am9			1		Am9	1				Am9		1
Am10			1		Am10			1		Am10			1		Am10	1				Am10			1
Am11			1		Am11		1			Am11			1		Am11	1				Am11			1
Am12			1		Am12		1			Am12		1			Am12	1				Am12			1
Am13		1			Am13		1			Am13		1			Am13		1			Am13	1
Am17		1			Am17		1			Am17		1			Am17	1				Am17	1
Am23		1			Am23		1			Am23			1		Am23	1				Am23	1
Am1P		1			Am1P		1			Am1P			1		Am1P	1				Am1P	1
Am2P	1				Am2P		1			Am2P		1			Am2P	1				Am2P	1
Am5P		1			Am5P			1		Am5P			1		Am5P	1				Am5P	1
Am7P			1		Am7P			1		Am7P			1		Am7P	1				Am7P			1
Am13P		1			Am13P		1			Am13P		1			Am13P	1				Am13P	1
Am7			1		Am7		1			Am7			1		Am7	1				Am7		1
Am8		1			Am8		1			Am8			1		Am8		1			Am8			1
Am15		1			Am15		1			Am15	1				Am15	1				Am15	1
Am18		1			Am18		1			Am18		1			Am18	1				Am18	1
Am19		1			Am19		1			Am19	1				Am19	1				Am19		1
Am20		1			Am20		1			Am20			1		Am20		1			Am20			1
Am21		1			Am21		1			Am21			1		Am21	1				Am21			1
Am8P		1			Am8P		1			Am8P			1		Am8P	1				Am8P			1
Am9P		1			Am9P		1			Am9P			1		Am9P	1				Am9P		1
Am10P		1			Am10P		1			Am10P			1		Am10P	1				Am10P			1
Am11P		1			Am11P		1			Am11P		1			Am11P	1				Am11P			1
Am12P		1			Am12P	1				Am12P		1			Am12P	1				Am12P	1
Total	2	18	9		Total	1	22	6		Total	3	9	17		Total	25	4			Total	11	5	13
TAQUILE	TT	GG	GT		TAQUILE	CC	GG	CG		TAQUILE	AA	GG	AG		TAQUILE	TT	GG	GT		TAQUILE	GG	AA	GA
T1		1			T1		1			T1		1			T1	1				T1	1
T3	1				T3		1			T3			1		T3	1				T3	1
T4		1			T4		1			T4			1		T4	1				T4	1
T9			1		T9			1		T9			1		T9	1				T9			1
T11	1				T11		1			T11		1			T11	1				T11			1
T13			1		T13		1			T13			1		T13	1				T13			1
T17			1		T17			1		T17	1				T17	1				T17			1
T18		1			T18		1			T18		1			T18	1				T18	1
T19	1				T19			1		T19			1		T19	1				T19	1
T24			1		T24		1			T24		1			T24	1				T24	1
T28			1		T28		1			T28			1		T28	1				T28	1
T29			1		T29		1			T29			1		T29	1				T29			1
T30		1			T30		1			T30		1			T30	1				T30			1
T31			1		T31		1			T31		1			T31	1				T31			1
T32	1				T32		1			T32		1			T32	1				T32			1
T39	1				T39		1			T39			1		T39	1				T39	1
T40		1			T40		1			T40		1			T40	1				T40	1
T41			1		T41		1			T41		1			T41	1				T41			1
T2P			1		T2P		1			T2P			1		T2P	1				T2P	1
T3P	1				T3P	1				T3P			1		T3P	1				T3P			1
T4P		1			T4P		1			T4P			1		T4P	1				T4P	1
T5P	1				T5P		1			T5P	1				T5P	1				T5P	1
T6P			1		T6P		1			T6P			1		T6P	1				T6P			1
T7P			1		T7P		1			T7P			1		T7P	1				T7P			1
T9P	1				T9P		1			T9P		1			T9P	1				T9P			1
T10P			1		T10P			1		T10P			1		T10P	1				T10P	1
T13P		1			T13P		1			T13P		1			T13P	1				T13P			1
T16P			1		T16P		1			T16P			1		T16P	1				T16P	1
T17P	1				T17P		1			T17P			1		T17P	1				T17P	1
T2			1		T2			1		T2		1			T2	1				T2			1
T14			1		T14		1			T14	1				T14	1				T14			1
T21	1				T21		1			T21	1				T21	1				T21	1
T25		1			T25		1			T25		1			T25			1		T25	1
T33	1				T33		1			T33		1			T33	1				T33	1
T34	1				T34		1			T34			1		T34	1				T34			1
T35	1				T35		1			T35		1			T35	1				T35	1
T36		1			T36		1			T36			1		T36	1				T36			1
T37		1			T37		1			T37		1			T37			1		T37	1
T12P		1			T12P		1			T12P			1		T12P	1				T12P			1
T14P	1				T14P		1			T14P	1				T14P	1				T14P	1
T18P	1				T18P		1			T18P			1		T18P	1				T18P	1
T19P			1		T19P		1			T19P			1		T19P		1			T19P			1
T20P	1				T20P		1			T20P			1		T20P	1				T20P	1
Total	16	11	16		Total	1	37	5		Total	5	16	22		Total	40	1	2		Total	23		20
ANDOAS	TT	GG	GT		ANDOAS	CC	GG	CG		ANDOAS	AA	GG	AG		ANDOAS	TT	GG	GT		ANDOAS	GG	AA	GA
AND67			1		And-67			1		And-67		1			And-67			1		And-67		1
And-70			1		And-70		1			And-70	1				And-70	1				And-70			1
And-71			1		And-71	1				And-71			1		And-71	1				And-71			1
And-72			1		And-72			1		And-72			1		And-72	1				And-72			1
And-76			1		And-76		1			And-76		1			And-76			1		And-76		1
And-79		1			And-79			1		And-79			1		And-79	1				And-79	1
And-83	1				And-83		1			And-83	1				And-83	1				And-83	1
And-87			1		And-87		1			And-87			1		And-87	1				And-87			1
And-94		1			And-94		1			And-94		1			And-94	1				And-94			1
And-95			1		And-95			1		And-95			1		And-95	1				And-95		1
And-96			1		And-96		1			And-96			1		And-96	1				And-96		1
And-98			1		And-98		1			And-98		1			And-98	1				And-98	1
And-99			1		And-99		1			And-99		1			And-99		1			And-99	1
And-104		1			And-104			1		And-104			1		And-104	1				And-104	1
And-105		1			And-105		1			And-105			1		And-105	1				And-105			1
And-18	1				And-18		1			And-18	1				And-18	1				And-18	1
And-19		1			And-19		1			And-19			1		And-19	1				And-19		1
And-24			1		And-24			1		And-24			1		And-24	1				And-24	1
And-28			1		And-28		1			And-28	1				And-28	1				And-28		1
And-34			1		And-34		1			And-34			1		And-34		1			And-34			1
And-36	1				And-36		1			And-36	1				And-36	1				And-36	1
And-37		1			And-37			1		And-37	1				And-37	1				And-37			1
And-38		1			And-38	1				And-38		1			And-38	1				And-38	1
And-39			1		And-39			1		And-39			1		And-39	1				And-39			1
And-46			1		And-46			1		And-46			1		And-46	1				And-46			1
And-49			1		And-49			1		And-49		1			And-49	1				And-49	1
And-52			1		And-52			1		And-52			1		And-52	1				And-52			1
And-58	1				And-58		1			And-58		1			And-58	1				And-58			1
And40			1		And40		1			And40	1				And40	1				And40	1
And42		1			And42		1			And42			1		And42	1				And42	1
And43			1		And43		1			And43		1			And43		1			And43			1
And44	1				And44		1			And44	1				And44		1			And44			1
And45		1			And45		1			And45	1				And45	1				And45			1
And47		1			And47		1			And47		1			And47	1				And47			1
And48		1			And48			1		And48			1		And48	1				And48	1
And50			1		And50		1			And50	1				And50	1				And50			1
And93			1		And93	1				And93			1		And93	1				And93	1
And97		1			And97		1			And97		1			And97	1				And97	1
And103			1		And103		1			And103			1		And103	1				And103	1
And26		1			And26			1		And26			1		And26	1				And26			1
And29			1		And29		1			And29	1				And29	1				And29		1
And33			1		And33	1				And33		1			And33	1				And33			1
And53		1			And53		1			And53		1			And53	1				And53		1
And55	1				And55			1		And55	1				And55		1			And55	1
And56			1		And56			1		And56			1		And56	1				And56	1
And57		1			And57			1		And57			1		And57		1			And57			1
And61	1				And61		1			And61			1		And61	1				And61			1
And63	1				And63			1		And63	1				And63	1				And63		1
And64		1			And64			1		And64	1				And64	1				And64	1
And66		1			And66		1			And66		1			And66	1				And66	1
And69		1			And69		1			And69			1		And69	1				And69			1
And73		1			And73		1			And73	1				And73	1				And73	1
And74		1			And74		1			And74			1		And74	1				And74			1
And77			1		And77		1			And77			1		And77	1				And77	1
And80			1		And80	1				And80			1		And80		1			And80			1
And81			1		And81			1		And81		1			And81		1			And81			1
And85			1		And85		1			And85			1		And85	1				And85		1
And88			1		And88			1		And88		1			And88	1				And88	1
And89	1				And89		1			And89			1		And89	1				And89	1
And91		1			And91		1			And91		1			And91		1			And91		1
And100	1				And100	1				And100		1			And100	1				And100	1
Total	10	21	30		Total	6	35	20		Total	15	18	28		Total	50	9	2		Total	25	11	25
YANQUE	TT	GG	GT		YANQUE	CC	GG	CG		YANQUE	AA	GG	AG		YANQUE	TT	GG	GT		YANQUE	GG	AA	AG
YKE1		1			YKE1		1			YKE1		1			YKE1	1				YKE1	1
YKE2			1		YKE2			1		YKE2		1			YKE2	1				YKE2	1
YKE3			1		YKE3			1		YKE3			1		YKE3	1				YKE3	1
YKE4	1				YKE4			1		YKE4		1			YKE4	1				YKE4			1
YKE5	1				YKE5			1		YKE5	1				YKE5	1				YKE5			1
YKE7		1			YKE7		1			YKE7		1			YKE7	1				YKE7	1
YKE8			1		YKE8			1		YKE8			1		YKE8	1				YKE8	1
YKE9			1		YKE9		1			YKE9		1			YKE9			1		YKE9	1
YKE10			1		YKE10			1		YKE10		1			YKE10	1				YKE10	1
YKE11	1				YKE11			1		YKE11		1			YKE11	1				YKE11	1
Total	3	2	5		Total		3	7		Total	1	7	2		Total	9	0	1		Total	8		2
CHIVAY	TT	GG	GT		CHIVAY	CC	GG	CG		CHIVAY	AA	GG	AG		CHIVAY	TT	GG	GT		CHIVAY	GG	AA	GA
CY2			1		CY2		1			CY2	1				CY2	1				CY2	1
CY4			1		CY4			1		CY4			1		CY4		1			CY4	1
CY5			1		CY5		1			CY5			1		CY5	1				CY5	1
CY8	1				CY8		1			CY8			1		CY8	1				CY8	1
CY9		1			CY9		1			CY9		1			CY9	1				CY9	1
CY11			1		CY11		1			CY11			1		CY11			1		CY11	1
CY12	1				CY12		1			CY12	1				CY12	1				CY12	1
CY13	1				CY13			1		CY13			1		CY13	1				CY13	1
CY14	1				CY14			1		CY14	1				CY14		1			CY14	1
CY15			1		CY15			1		CY15		1			CY15	1				CY15	1
CY16	1				CY16		1			CY16		1			CY16	1				CY16	1
CY17		1			CY17		1			CY17			1		CY17	1				CY17	1
CY20	1				CY20		1			CY20		1			CY20	1				CY20	1
CY21			1		CY21		1			CY21		1			CY21	1				CY21	1
CY1			1		CY1		1			CY1		1			CY1	1				CY1	1
CY3			1		CY3			1		CY3		1			CY3	1				CY3	1
CY6			1		CY6		1			CY6		1			CY6	1				CY6	1
CY18	1				CY18			1		CY18		1			CY18	1				CY18	1
Total	7	2	9		Total		12	6		Total	3	9	6		Total	15	2	1		Total	18
CABANACONDE	TT	GG	GT		CABANACONDE	CC	GG	CG		CABANACONDE	AA	GG	AG		CABANACONDE	TT	GG	GT		CABANACONDE	GG	AA	AG
CB1			1		CB1		1			CB1		1			CB1		1			CB1			1
CB2			1		CB2			1		CB2			1		CB2	1				CB2	1
CB3			1		CB3		1			CB3		1			CB3		1			CB3	1
CB4	1				CB4		1			CB4		1			CB4	1				CB4	1
CB5	1				CB5		1			CB5			1		CB5	1				CB5	1
CB6			1		CB6			1		CB6	1				CB6	1				CB6	1
CB7	1				CB7		1			CB7		1			CB7	1				CB7	1
CB8			1		CB8		1			CB8			1		CB8	1				CB8	1
CB9			1		CB9			1		CB9		1			CB9	1				CB9	1
CB12			1		CB12		1			CB12		1			CB12	1				CB12	1
CB13			1		CB13		1			CB13			1		CB13	1				CB13	1
CB15			1		CB15		1			CB15		1			CB15	1				CB15	1
CB17	1				CB17		1			CB17		1			CB17	1				CB17			1
CB18	1				CB18		1			CB18		1			CB18	1				CB18	1
CB19	1				CB19		1			CB19			1		CB19	1				CB19	1
CB20			1		CB20			1		CB20			1		CB20	1				CB20	1
CB11			1		CB11		1			CB11			1		CB11	1				CB11			1
Total	6		11		Total		13	4		Total	1	9	7		Total	15	2			Total	14		3
